# Supplementary material for: Kif13b Regulates PNS and CNS Myelination through the Dlg1 Scaffold
Source: PLoS Biol. 2016 Apr 12;14(4):e1002440. doi: 10.1371/journal.pbio.1002440 (PMC4829179; doi:10.1371/journal.pbio.1002440)
Supplement: S1 Data — (XLSX) [file pbio.1002440.s001.xlsx]

## Sheet: Raw Data for Fig. 2B
INTERNODAL LENGTH MEASUREMENTS ON P30 QUADRICEPS
	KIF13B Fl/Fl P0			KIF13B Fl/+
animal #1 (1429)	animal #2 (1430)	animal #3 (1433)	animal #1 (1432)	animal #2 (1435)	animal #3 (1437)
649.059	625.6	635.3	593.9	675	605
640.9	627.1	693	600	720	614
622.9	652	688	601.8	764	795
530	649	630	773	795	667
508.5	656.6	652.4	764.8	712	678.8
533.7	688.7	746.5	721.7	709	821
527	611.2	650	667.7	704	706
583.2	577.5	587	635.4	645	620.6
587	688.2	671	670	623	598
610.7	480.4	717	608.8	609	707
588	464	738	590.8	753	575
583	661.3	667	599.8	465	650
617	663	644	551.7	440.2	633
565	571.8	543.5	817	456.7	634.5
379.8	603.2	565.9	720	477	671
662	644.1	617.6	741	651.7	663
688.3	732.7	640	720	685	651
490.7	662.2	696	758.3	526	679
649.2	665.7	703.5	551	397	543.6
672.9	673.9	705.5	713	664	602
746	566.1	743.2	671	693	591
409	569.5	703.6	627	858	648.4
754	645.8	684	580.7	529	666
604.7	705.8	557.7	604	467	668
563	638	601.8	569	561	626
733	590.4	612	446	511	769.2
691	660.3	688.5	440	603	599.7
479.7	590.6	699	736	576	673.6
726	567	590	677	713.6	660
652.2	592	532	693.9	811	626
642	672	670	632.6	730	439.6
712	627.9	694.1	630	526	680.4
519	602	762.4	632	527	789
600	594.4	657	749	394	824
482	451.1	643	520.8	697.97	680.9
587.8	574	681.3	592	507	768.6
642.1	579.3	601	749	479	800
698	567.9	664.3	621.7	834	793.8
606.8	536.9	659.3	799	542	693.4
628	534.2	695	740	465	836
764	563.5	857	801	688	608.8
701.6	604.1	835	850	728.13	794
769.4	654.3	622.6	715	635.3	827
674.5	614.5	597.2	806	749.2	704.6
451.7	666.5	592.6	735	841	602
616.8	606.7	665.3	656	487	545
594.7	644.3	597.9	582	705	736
543.1	636.7	558.3	619	701	596
576	660.1	608	649.6	626	687
606.3	656.6	623.2	529	602	558
544.3	688.7	723	679.8	649	812
588.3	561.2	671	702	634	725
631.2	703	717	683.2	718	632
581.8	767	754	803	669	706
456.4	670	746	643	595	667
675	614.4	509	774	618	632.9
664.6	580	639	692	553	572.6
717.4	540.7	768	739	627	690
728.3	624.3	640	834	714	627.9
680.9	538.4	644	803	537	593.9
735.8	623	618	629	674	588
604.2	674.4	666	722	574	759
612	702	625	566	829	770
718.4	706.2	663	649	716.2	789
788.7	658.4	607	724	628.5	703
586.6	647.8	770	822	593	805.7
725	625	601.4	800	594.6	761
709.1	589.5	597.3	618	610	687
730	580.6	640	777	430	735
738.4	590.8	707	785	676	668
743.9	562.9	539	790	725	714
820	646.1	639	811	488	701
952	515.3	698	794	751	656
714.5	550	643.9	610	732.9	637
861	633.8	626	747	770.4	653
731.2	598	717	787	745.7	648
636	638.6	671.9	772	679	673
542.9	593	558	777	731	737
618.8	600.9	588	587	788	667.8
667.3	701	633	660	640	635.7
566.3	697.6	605	864	634.5	620.4
622.5	646.1	562	777	620	689.5
648.9	665.6	772	783	640	626.5
686.6	594.9	594.6	725	619	747
646.2	674.6	638.6	652	635	651
716.8	605	640.4	740.6	700	783
690	725.5	525.2	797	702	749
653	532.2	698.4	636	616	874
582	568	665.6	841	670	639
636	496.7	726.5	655	661	775
623	493	568.4	701	674	773
696	626.4	568.7	773	664	746
685	634.9	608.3	670.1	620	733
598.8	616.23	637.7	813	668	694.5
579.2	557	620.4	803	769	648.5
609	591	634	652	638	702
480	613.6	672.9	750	683	707.5
549	653.4	609	780	729	681
541	404.4	624	434	765	764.1
567.8	651.7	756	658	778	705
476.3	726	559	638	664	661
687	690.5	590	720	775	755
703	744.9	708	777	631.6	685
705	596	736	736	618.4	692
582.8	611.4	670.5	772	662.3	810
648.9	562.9	812.2	696	588.2	734
607.2	586	781	668	610	749
683	535	759.5	633	626.2	710
720	552	753.5	761	786
585	569.3	753.2	634
598	564	665.3	698
	657.5	760.6	620
	673.1	729.2	647.4
	642.5	749	658
	609.2	551	564
	609	625	532.9
	673.9	728	676
	609	638	560.5
	682.9	736	524
	650.9	583	610
	617.967	587	690
	516	554	656
	615	580	639.4
	619.5	530	705
	588.2		637
	636		702
	667.9		725
	733.7		735
			693
			682
			587.5
			728
			607
			594.6
			631
			693
			826
			737
			868
			788
			724
			705
			628.8
			666.1
633.699	617.842	656.24	688.277	645.838	688.509	INTERNODAL LENGTH MEAN VALUE/ANIMAL

## Sheet: Data for Fig. 2B intervals
INTERNODAL LENGTH MEASUREMENTS ON P30 QUADRICEPS
	KIF13B Fl/Fl P0			KIF13B Fl/+
animal #1 (1429)	animal #2 (1430)	animal #3 (1433)	animal #1 (1432)	animal #2 (1435)	animal #3 (1437)
379.8	404.4	509	434	394	439.6
409	451.1	525.2	440	397	543.6
451.7	464	530	446	430	545
456.4	480.4	532	520.8	440.2	558
476.3	493	539	524	456.7	572.6
479.7	496.7	543.5	529	465	575
480	515.3	551	532.9	465	588
482	516	554	551	467	591
490.7	532.2	557.7	551.7	477	593.9
508.5	534.2	558	560.5	479	596
519	535	558.3	564	487	598
527	536.9	559	566	488	599.7
530	538.4	562	569	507	602
533.7	540.7	565.9	580.7	511	602
541	550	568.4	582	526	605
542.9	552	568.7	587	526	608.8
543.1	557	580	587.5	527	614
544.3	561.2	583	590.8	529	620.4
549	562.9	587	592	537	620.6
563	562.9	587	593.9	542	626
565	563.5	588	594.6	553	626
566.3	564	590	599.8	561	626.5
567.8	566.1	590	600	574	627.9
576	567	592.6	601.8	576	632
579.2	567.9	594.6	604	588.2	632.9
581.8	568	597.2	607	593	633
582	569.3	597.3	608.8	594.6	634.5
582.8	569.5	597.9	610	595	635.7
583	571.8	601	610	602	637
583.2	574	601.4	618	603	639
585	577.5	601.8	619	609	648
586.6	579.3	605	620	610	648.4
587	580	607	621.7	610	648.5
587.8	580.6	608	627	616	650
588	586	608.3	628.8	618	651
588.3	588.2	609	629	618.4	651
594.7	589.5	612	630	619	653
598	590.4	617.6	631	620	656
598.8	590.6	618	632	620	660
600	590.8	620.4	632.6	623	661
604.2	591	622.6	633	626	663
604.7	592	623.2	634	626.2	666
606.3	593	624	635.4	627	667
606.8	594.4	625	636	628.5	667
607.2	594.9	625	637	631.6	667.8
609	596	626	638	634	668
610.7	598	630	639.4	634.5	668
612	600.9	633	643	635	671
616.8	602	634	647.4	635.3	673
617	603.2	635.3	649	638	673.6
618.8	604.1	637.7	649.6	640	678.8
622.5	605	638	652	640	679
622.9	606.7	638.6	652	645	680.4
623	609	639	655	649	680.9
628	609	639	656	651.7	681
631.2	609.2	640	656	661	685
636	611.2	640	658	662.3	687
636	611.4	640	658	664	687
640.9	613.6	640.4	660	664	689.5
642	614.4	643	666.1	664	690
642.1	614.5	643.9	667.7	668	692
646.2	615	644	668	669	693.4
648.9	616.23	644	670	670	694.5
648.9	617.967	650	670.1	674	701
649.059	619.5	652.4	671	674	702
649.2	623	657	676	675	703
652.2	624.3	659.3	677	676	704.6
653	625	663	679.8	679	705
662	625.6	664.3	682	683	706
664.6	626.4	665.3	683.2	685	706
667.3	627.1	665.3	690	688	707
672.9	627.9	665.6	692	693	707.5
674.5	633.8	666	693	697.97	710
675	634.9	667	693	700	714
680.9	636	670	693.9	701	725
683	636.7	670.5	696	702	733
685	638	671	698	704	734
686.6	638.6	671	701	705	735
687	642.5	671.9	702	709	736
688.3	644.1	672.9	702	712	737
690	644.3	681.3	705	713.6	746
691	645.8	684	705	714	747
696	646.1	688	713	716.2	749
698	646.1	688.5	715	718	749
701.6	647.8	693	720	720	755
703	649	694.1	720	725	759
705	650.9	695	720	728.13	761
709.1	651.7	696	721.7	729	764.1
712	652	698	722	730	768.6
714.5	653.4	698.4	724	731	769.2
716.8	654.3	699	724	732.9	770
717.4	656.6	703.5	725	745.7	773
718.4	656.6	703.6	725	749.2	775
720	657.5	705.5	728	751	783
725	658.4	707	735	753	789
726	660.1	708	735	764	789
728.3	660.3	717	736	765	793.8
730	661.3	717	736	769	794
731.2	662.2	717	737	770.4	795
733	663	723	739	775	800
735.8	665.6	726.5	740	778	805.7
738.4	665.7	728	740.6	786	810
743.9	666.5	729.2	741	788	812
746	667.9	736	747	795	821
754	670	736	749	811	824
764	672	738	749	829	827
769.4	673.1	743.2	750	834	836
788.7	673.9	746	758.3	841	874
820	673.9	746.5	761	858
861	674.4	749	764.8
952	674.6	753.2	772
	682.9	753.5	772
	688.2	754	773
	688.7	756	773
	688.7	759.5	774
	690.5	760.6	777
	697.6	762.4	777
	701	768	777
	702	770	777
	703	772	780
	705.8	781	783
	706.2	812.2	785
	725.5	835	787
	726	857	788
	732.7		790
	733.7		794
	744.9		797
	767		799
			800
			801
			803
			803
			803
			806
			811
			813
			817
			822
			826
			834
			841
			850
			864
			868

## Sheet: Data for Fig2B analysis 
NUMBER OF INTERNODAL LENGTH MEASUREMENTS
		KIF13B Fl/Fl P0			KIF13B Fl/+
INTERNODAL LENGTH INTERVALS	animal #1 (1429)	animal #2 (1430)	animal #3 (1433)	animal #1 (1432)	animal #2 (1435)	animal #3 (1437)
301-400	1	0	0	0	2	0
401-500	8	6	0	3	11	1
501-600	31	42	28	20	16	11
601-700	44	69	63	54	46	51
701-800	24	11	30	51	30	37
801-900	2	0	3	16	5	8
INTERNODAL LENGTH INTERVALS	KIF13B Fl/+: MEAN on 3 animals	KIF13B Fl/Fl P0: MEAN on 3 animals	STDEV KIF13B Fl/+	STDEV KIF13B Fl/Fl P0	SEM KIF13B Fl/+	SEM KIF13B Fl/Fl P0
301-400	0.666667	0.333333	1.1547	0.57735	0.667457	0.333728
401-500	5	4.66667	5.2915	4.16333	3.05867	2.40655
501-600	15.6667	33.6667	4.50925	7.37111	2.6065	4.26076
601-700	50.3333	58.6667	4.04145	13.0512	2.3361	7.54404
701-800	39.3333	21.6667	10.6927	9.71253	6.18074	5.61418
801-900	9.66667	1.66667	5.68624	1.52753	3.28684	0.882963
INTERNODAL LENGTH INTERVALS	KIF13B Fl/FlP0	number of IL measurements	number of IL measurements	KIF13B Fl/+	t-test
301-400	animal #1 (1429)	1	0	animal #1 (1432)
	animal #2 (1430)	0	2	animal #2 (1435)
	animal #3 (1433)	0	0	animal #3 (1437)
401-500	animal #1 (1429)	8	3	animal #1 (1432)
	animal #2 (1430)	6	11	animal #2 (1435)
	animal #3 (1433)	0	1	animal #3 (1437)
501-600	animal #1 (1429)	31	20	animal #1 (1432)	0.031033
	animal #2 (1430)	42	16	animal #2 (1435)	*
	animal #3 (1433)	28	11	animal #3 (1437)
601-700	animal #1 (1429)	44	54	animal #1 (1432)	0.386059
	animal #2 (1430)	69	46	animal #2 (1435)
	animal #3 (1433)	63	51	animal #3 (1437)
701-800	animal #1 (1429)	24	51	animal #1 (1432)	0.10217
	animal #2 (1430)	11	30	animal #2 (1435)
	animal #3 (1433)	30	37	animal #3 (1437)
801-900	animal #1 (1429)	2	16	animal #1 (1432)	0.126919
	animal #2 (1430)	0	5	animal #2 (1435)
	animal #3 (1433)	3	8	animal #3 (1437)

## Sheet: Data for Fig2D g ratio values
CONTROLS				KIF13B Fl/Fl P0
	AXONAL DIAMETER	G RATIO			AXONAL DIAMETER	G RATIO
NP8826	2.82787	0.621622		NP8829	7.04918	0.693548
	4.79508	0.684211			2.37705	0.805556
	2.2541	0.670732			2.62295	0.673684
	2.2541	0.679012			3.85246	0.676259
	5.36885	0.693122			2.37705	0.763158
	6.10656	0.699531			2.37705	0.74359
	2.9918	0.634783			3.27869	0.833333
	3.07377	0.630252			4.54918	0.716129
	5.32787	0.783133			2.90984	0.68932
	4.09836	0.735294			1.96721	0.75
	1.84426	0.762712			1.39344	0.723404
	2.90984	0.612069			2.70492	0.733333
	2.33607	0.647727			3.44262	0.730435
	2.90984	0.68932			3.2377	0.806122
	2.82787	0.704082			3.2377	0.814433
	2.37705	0.773333			3.81148	0.756098
	4.38525	0.758865			1.88525	0.630137
	5.69672	0.712821			2.17213	0.670886
	2.13115	0.693333			2.2541	0.743243
	3.60656	0.6875			1.96721	0.695652
	4.2623	0.684211			2.5	0.73494
	2.45902	0.681818			2.17213	0.638554
	5.04098	0.710983			3.27869	0.792079
	6.06557	0.694836			3.48361	0.691057
	2.33607	0.721519			2.82787	0.704082
	1.68033	0.732143			3.31967	0.835052
	1.84426	0.671642			3.27869	0.761905
	4.63115	0.719745			3.60656	0.709677
	2.82787	0.627273			5.32787	0.77381
	7.54098	0.741935			3.97541	0.713235
	1.96721	0.6			6.39344	0.732394
	4.22131	0.751825			5	0.73494
	4.22131	0.682119			4.83607	0.694118
	2.09016	0.761194			4.71311	0.684524
	2.45902	0.789474			6.39344	0.735849
	3.60656	0.671756			3.31967	0.723214
	1.63934	0.701754			2.78689	0.819277
	4.18033	0.671053			3.64754	0.684615
	5.20492	0.693989			4.38525	0.722973
	5.20492	0.686486			2.70492	0.680412
	5.4918	0.740331			2.90984	0.771739
	4.01639	0.685315			4.13934	0.789062
	2.33607	0.730769			3.07377	0.797872
	1.88525	0.666667			2.9918	0.784946
	3.93443	0.585366			2.29508	0.57732
	2.58197	0.75			4.59016	0.767123
	4.63115	0.664706			3.40164	0.761468
	5.2459	0.752941			2.82787	0.71134
	2.82787	0.75			1.47541	0.734694
	4.59016	0.746667			6.84426	0.752252
	2.86885	1.07692			1.51639	0.755102
	2.33607	0.721519			2.86885	0.729167
	2.04918	0.746269			4.18033	0.713287
	2.37705	0.698795			1.96721	0.727273
	2.45902	0.731707			3.03279	0.691589
	3.40164	0.648438			6.43443	0.713636
	2.29508	0.717949			4.87705	0.712575
	2.37705	0.74359			2.33607	0.75
	2.04918	0.724638			3.2377	0.669492
	2.58197	0.684783			4.01639	0.720588
	1.96721	0.761905			3.07377	0.630252
	3.27869	0.615385			2.41803	0.62766
	2.78689	0.581197			2.70492	0.75
	1.80328	0.698413			3.72951	0.7
	2.33607	0.695122			3.19672	0.78
	2.70492	0.776471			5.08197	0.779874
	2.54098	0.681319			2.66393	0.714286
	2.33607	0.695122			4.7541	0.748387
	1.96721	0.676056			5.90164	0.778378
	1.63934	0.625			2.37705	0.690476
	2.58197	0.75			2.62295	0.735632
	3.68852	0.616438			4.05738	0.66
	5.36885	0.715847			2.45902	0.638298
	3.27869	0.615385			2.62295	0.761905
	2.9918	0.623932			3.2377	0.782178
	2.2541	0.679012			2.86885	0.795455
	3.03279	0.660714			2.04918	0.78125
	2.09016	0.653846			3.2377	0.814433
	6.14754	0.669643			2.0082	0.671233
	2.54098	0.62			4.54918	0.75
	4.13934	0.711268			6.96721	0.755556
	2.13115	0.742857			2.0082	0.671233
	5.53279	0.745856			5.32787	0.722222
	2.7459	0.683673			4.87705	0.748428
	4.46721	0.641176			2.0082	0.742424
	3.93443	0.676056			1.88525	0.69697
	3.56557	0.713115			5.57377	0.751381
	3.60656	0.647059			2.78689	0.747253
	3.03279	0.72549			2.90984	0.8875
	1.59836	0.5			3.48361	0.648855
	6.31148	0.690583			2.78689	0.790698
	3.52459	0.699187			2.17213	0.791045
	4.30328	0.833333			1.31148	0.761905
	2.9918	0.584			6.02459	0.781915
	3.64754	0.664179			4.22131	0.741007
	5.7377	0.689655			1.80328	0.733333
	1.84426	0.725806			2.17213	0.726027
	3.56557	0.591837			2.45902	0.740741
	3.60656	0.676923			1.68033	0.719298
	3.93443	0.635762			3.36066	0.640625
	7.21311	0.701195			3.11475	0.716981
	2.09016	0.671053			2.5	0.743902
	2.62295	0.659794			2.54098	0.673913
	4.67213	0.690909			2.45902	0.740741
	2.04918	0.675676			3.68852	0.725806
	3.93443	0.690647			1.80328	0.6875
	2.29508	0.651163			4.2623	0.742857
	6.27049	0.686099			5.16393	0.782609
	2.66393	0.706522			2.70492	0.776471
	3.07377	0.714286			2.29508	0.7
	6.14754	0.742574			4.71311	0.737179
	1.88525	0.589744			3.93443	0.793388
	3.11475	0.737864			4.71311	0.815603
	4.18033	0.658065			2.21311	0.710526
	3.2377	0.642276			2.86885	0.795455
	1.55738	0.703704			3.68852	0.75
	2.5	0.635417			5.40984	0.729282
	2.45902	0.666667			2.29508	0.756757
	3.89344	0.693431			2.5	0.73494
	3.85246	0.643836			1.84426	0.692308
	3.44262	0.651163			3.56557	0.776786
	1.92623	0.652778			2.04918	0.724638
	3.85246	0.701493			5.2459	0.699454
	1.88525	0.686567			7.13115	0.783784
	2.37705	0.637363			7.66393	0.763265
	2.7459	0.626168			7.29508	0.780702
	1.80328	0.676923			5	0.739394
	4.09836	0.671141			6.92623	0.775229
	3.11475	0.628099			6.06557	0.766839
	7.45902	0.736842			6.18852	0.712264
	6.47541	0.728111			7.90984	0.772
	6.06557	0.718447			7.21311	0.742616
	5.53279	0.675			7.54098	0.766667
	6.27049	0.708333			5.53279	0.75
	5.57377	0.676617			5.40984	0.729282
	5.20492	0.668421			3.97541	0.751938
	4.87705	0.712575			5.77869	0.726804
	5.04098	0.702857			7.86885	0.768
	5.4918	0.660099			7.45902	0.764706
	7.33607	0.733607			7.04918	0.751092
	6.92623	0.731602			7.45902	0.771186
	7.37705	0.731707		NP8830	2.37705	0.716049
	6.14754	0.678733			3.03279	0.678899
	6.59836	0.7			2.58197	0.7
NP8827	3.44262	0.711864			1.84426	0.725806
	2.86885	0.752688			2.37705	0.637363
	4.71311	0.809859			2.2541	0.753425
	2.45902	0.722892			2.17213	0.706667
	3.03279	0.691589			2.04918	0.724638
	3.40164	0.697479			1.63934	0.714286
	3.77049	0.724409			2.45902	0.740741
	5.53279	0.803571			2.2541	0.753425
	2.37705	0.659091			3.68852	0.666667
	3.11475	0.690909			3.89344	0.76
	1.35246	0.66			2.0082	0.720588
	3.40164	0.747748			2.29508	0.767123
	2.66393	0.764706			2.70492	0.814815
	2.37705	0.763158			2.70492	0.75
	1.84426	0.671642			2.04918	0.714286
	2.95082	0.765957			2.0082	0.753846
	4.87705	0.721212			2.82787	0.69697
	2.62295	0.752941			1.72131	0.736842
	1.43443	0.744681			2.95082	0.685714
	2.58197	0.7875			1.88525	0.707692
	1.72131	0.75			1.96721	0.716418
	3.19672	0.561151			4.18033	0.790698
	2.66393	0.722222			1.92623	0.701493
	2.45902	0.810811			4.38525	0.769784
	3.77049	0.71875			3.19672	0.8125
	1.31148	0.571429			2.04918	0.757576
	3.19672	0.702703			2.54098	0.765432
	2.95082	0.637168			2.0082	0.753846
	3.11475	0.638655			1.88525	0.707692
	3.15574	0.706422			3.36066	0.677686
	1.80328	0.721311			1.96721	0.761905
	2.29508	0.615385			1.31148	0.680851
	3.11475	0.703704			2.66393	0.714286
	4.18033	0.703448			4.59016	0.783217
	3.77049	0.686567			3.89344	0.725191
	3.11475	0.649573			3.11475	0.77551
	2.37705	0.674419			4.18033	0.658065
	2.7459	0.67			2.82787	0.69697
	2.7459	0.656863			2.82787	0.669903
	3.77049	0.730159			2.0082	0.765625
	3.64754	0.622378			2.54098	0.738095
	4.67213	0.791667			2.41803	0.786667
	3.2377	0.603053			2.5	0.72619
	5.98361	0.698565			6.59836	0.731818
	2.86885	0.630631			7.17213	0.732218
	1.80328	0.745763			1.92623	0.61039
	2.54098	0.613861			4.01639	0.816667
	3.77049	0.713178			4.18033	0.71831
	2.62295	0.8			3.85246	0.706767
	2.37705	0.674419			5.7377	0.71066
	3.81148	0.607843			2.7459	0.728261
	2.66393	0.637255			2.33607	0.678571
	1.92623	0.643836			1.72131	0.646154
	3.15574	0.663793			4.34426	0.706667
	3.36066	0.565517			4.59016	0.727273
	3.77049	0.613333			3.31967	0.648
	2.09016	0.75			2.41803	0.614583
	2.86885	0.795455			3.97541	0.757812
	1.7623	0.704918			1.72131	0.711864
	3.36066	0.732143			3.27869	0.655738
	3.36066	0.656			2.82787	0.704082
	3.07377	0.714286			2.54098	0.78481
	3.15574	0.652542			1.92623	0.661972
	3.44262	0.556291			1.80328	0.666667
	2.62295	0.666667			2.33607	0.721519
	1.68033	0.61194			3.89344	0.805085
	1.68033	0.706897			1.72131	0.75
	1.72131	0.711864			2.33607	0.686747
	1.63934	0.677966			4.2623	0.742857
	3.44262	0.608696			2.9918	0.657658
	3.44262	0.591549			4.09836	0.699301
	2.78689	0.666667			2.66393	0.755814
	3.19672	0.690265			2.5	0.655914
	1.7623	0.623188			3.64754	0.780702
	3.48361	0.620438			2.37705	0.773333
	2.0082	0.753846			3.36066	0.719298
	2.45902	0.697674			6.27049	0.701835
	3.27869	0.597015			2.70492	0.835443
	3.07377	0.669643			4.79508	0.75974
	3.03279	0.654867			3.52459	0.747826
	1.14754	0.636364			3.44262	0.743363
	2.29508	0.811594			2.45902	0.769231
	1.72131	0.711864			1.72131	0.724138
	3.85246	0.648276			2.7459	0.797619
	2.86885	0.736842			4.22131	0.780303
	1.35246	0.559322			2.09016	0.73913
	3.36066	0.683333			2.13115	0.776119
	2.37705	0.623656			4.09836	0.833333
	2.41803	0.670455			1.68033	0.759259
	2.78689	0.647619			2.13115	0.776119
	2.2541	0.544554			2.0082	0.710145
	1.27049	0.704545			3.40164	0.638462
	1.92623	0.626667			2.54098	0.696629
	3.19672	0.672414			3.36066	0.836735
	3.36066	0.683333			4.59016	0.736842
	2.13115	0.611765			1.63934	0.754717
	1.7623	0.614286			1.59836	0.661017
	3.2377	0.718182			3.11475	0.730769
	2.66393	0.684211			1.88525	0.686567
	3.36066	0.700855			1.55738	0.622951
	1.92623	0.635135			2.21311	0.760563
	2.95082	0.685714			2.5	0.709302
	2.66393	0.625			1.92623	0.734375
	2.21311	0.764873			2.41803	0.75641
	2.33607	0.695122			2.58197	0.777778
	4.46721	0.608939			2.29508	0.736842
	3.93443	0.657534			2.9918	0.768421
	2.17213	0.716216			3.68852	0.79646
	3.60656	0.682171			1.59836	0.709091
	1.55738	0.745098			2.45902	0.779221
	1.72131	0.626866			2.2541	0.753425
	1.96721	0.657534			3.07377	0.757576
	2.09016	0.614458			3.72951	0.8125
	2.66393	0.722222			4.34426	0.741259
	2.09016	0.62963			2.95082	0.8
	1.7623	0.704918			3.11475	0.745098
	3.44262	0.705882			2.54098	0.815789
	2.41803	0.572816			5.7377	0.777778
	3.89344	0.601266			2.33607	0.802817
	3.56557	0.654135			2.17213	0.779412
	3.03279	0.649123			1.84426	0.762712
	3.07377	0.581395			2.41803	0.786667
	2.82787	0.616071			3.31967	0.764151
	1.06557	0.509804			2.2541	0.753425
	3.60656	0.6875			2.86885	0.833333
	3.27869	0.629921			3.56557	0.828571
	2.66393	0.625			5.69672	0.817647
	4.2623	0.670968			3.27869	0.754717
	1.88525	0.605263			2.7459	0.807229
	2.95082	0.637168			2.33607	0.802817
	1.7623	0.565789			2.82787	0.793103
	2.5	0.580952			4.91803	0.75
	2.0082	0.690141			1.7623	0.781818
	2.37705	0.682353			4.13934	0.742647
	2.7459	0.67			1.51639	0.711538
	3.68852	0.687023			2.9918	0.768421
	2.04918	0.694444			2.17213	0.757143
	3.56557	0.649254			2.17213	0.779412
	3.48361	0.62963			2.33607	0.730769
	2.54098	0.659574			1.92623	0.783333
	2.29508	0.674699			2.70492	0.795181
	2.41803	0.710843			4.95902	0.707602
	3.2377	0.642276			3.89344	0.748031
	5.94262	0.69378			4.01639	0.748092
	5.77869	0.665094			7.66393	0.834821
	6.02459	0.696682			4.01639	0.753846
	7.33607	0.716			7.62295	0.718147
	6.02459	0.665158			6.7623	0.720524
	5.08197	0.681319			7.29508	0.735537
	4.34426	0.666667			7.2541	0.811927
	4.67213	0.629834			5.2459	0.761905
	4.05738	0.668919			6.27049	0.757426
	4.87705	0.708333			6.72131	0.703863
	5.12295	0.694444		NP8831	3.15574	0.740385
	4.54918	0.707006			2.7459	0.72043
	7.17213	0.694444			3.27869	0.683761
NP8828	2.62295	0.633663			2.78689	0.790698
	2.09016	0.614458			3.40164	0.709402
	2.82787	0.633028			3.11475	0.791667
	3.27869	0.701754			2.21311	0.760563
	1.59836	0.6			6.43443	0.769608
	2.7459	0.676768			5.69672	0.727749
	3.81148	0.645833			4.95902	0.703488
	1.43443	0.522388			2.17213	0.679487
	1.59836	0.565217			2.54098	0.673913
	2.9918	0.663636			8.11475	0.755725
	2.17213	0.569892			3.72951	0.733871
	2.41803	0.578431			2.29508	0.736842
	1.72131	0.583333			2.17213	0.746479
	3.97541	0.668966			2.5	0.73494
	1.47541	0.537313			2.66393	0.722222
	1.14754	0.666667			2.54098	0.746988
	2.70492	0.640777			1.96721	0.761905
	3.77049	0.666667			3.52459	0.728814
	5.4918	0.673367			4.18033	0.73913
	2.13115	0.58427			3.11475	0.697248
	2.66393	0.625			3.97541	0.734848
	3.40164	0.664			2.2541	0.670732
	2.7459	0.683673			5.36885	0.761628
	7.13115	0.725			2.70492	0.767442
	3.52459	0.623188			2.13115	0.722222
	1.43443	0.59322			1.22951	0.697674
	2.37705	0.707317			3.03279	0.698113
	3.03279	0.72549			2.29508	0.788732
	6.10656	0.677273			5.04098	0.736527
	3.40164	0.664			3.03279	0.704762
	2.58197	0.623762			3.48361	0.674603
	3.2377	0.617188			2.13115	0.702703
	2.5	0.663043			2.5	0.663043
	2.58197	0.61165			3.68852	0.708661
	1.88525	0.613333			2.29508	0.682927
	1.63934	0.571429			2.29508	0.736842
	2.86885	0.583333			3.19672	0.709091
	3.27869	0.655738			1.22951	0.681818
	1.84426	0.5			4.87705	0.74375
	1.80328	0.698413			6.22951	0.727273
	3.85246	0.652778			2.7459	0.705263
	2.7459	0.644231			4.01639	0.715328
	2.90984	0.71			4.59016	0.678788
	3.31967	0.669421			4.05738	0.707143
	2.90984	0.696078			2.82787	0.784091
	2.09016	0.728571			4.67213	0.721519
	2.17213	0.688312			2.78689	0.731183
	2.5	0.628866			2.5	0.709302
	4.38525	0.690323			2.2541	0.679012
	2.9918	0.701923			5.45082	0.768786
	2.29508	0.756757			2.37705	0.716049
	1.80328	0.77193			5.28689	0.728814
	1.7623	0.671875			4.30328	0.766423
	2.13115	0.693333			3.89344	0.698529
	3.19672	0.735849			2.78689	0.708333
	1.84426	0.576923			4.34426	0.716216
	3.68852	0.703125			3.97541	0.708029
	2.78689	0.660194			3.31967	0.698276
	2.13115	0.722222			4.05738	0.717391
	3.03279	0.660714			5.04098	0.763975
	2.95082	0.605042			3.36066	0.706897
	2.86885	0.648148			2.45902	0.689655
	5.65574	0.730159			2.9918	0.737374
	2.70492	0.673469			2.41803	0.75641
	5.04098	0.783439			3.60656	0.671756
	2.58197	0.677419			3.89344	0.703704
	2.9918	0.669725			3.03279	0.691589
	2.7459	0.683673			3.2377	0.724771
	4.83607	0.706587			2.58197	0.692308
	2.86885	0.654206			1.35246	0.717391
	4.83607	0.698225			3.81148	0.688889
	2.70492	0.702128			3.11475	0.703704
	2.66393	0.706522			4.09836	0.746269
	4.91803	0.652174			3.77049	0.747967
	2.9918	0.682243			3.56557	0.701613
	3.40164	0.65873			4.95902	0.711765
	2.45902	0.697674			4.05738	0.682759
	4.95902	0.679775			3.03279	0.685185
	5	0.72619			3.07377	0.688073
	3.11475	0.672566			2.54098	0.666667
	2.04918	0.694444			3.52459	0.704918
	5.7377	0.717949			2.9918	0.715686
	3.68852	0.714286			2.13115	0.722222
	2.17213	0.736111			2.33607	0.695122
	2.5	0.693182			4.63115	0.70625
	2.66393	0.698925			5.32787	0.698925
	3.89344	0.683453			5.81967	0.747368
	2.04918	0.595238			5.40984	0.680412
	2.70492	0.66			5.04098	0.759259
	4.87705	0.695906			4.59016	0.713376
	2.70492	0.758621			1.92623	0.810345
	2.45902	0.659341			3.19672	0.696429
	2.82787	0.734043			4.05738	0.71223
	2.33607	0.703704			2.82787	0.69697
	4.22131	0.705479			3.2377	0.699115
	2.29508	0.736842			3.56557	0.701613
	2.0082	0.690141			4.01639	0.736842
	1.96721	0.716418			4.18033	0.693878
	3.15574	0.733333			2.09016	0.689189
	2.90984	0.739583			2.70492	0.680412
	2.37705	0.763158			3.97541	0.702899
	2.21311	0.72			3.52459	0.68254
	7.58197	0.752033			2.29508	0.727273
	3.36066	0.719298			1.47541	0.72
	2.21311	0.739726			2.66393	0.656566
	2.29508	0.7			3.48361	0.639098
	3.40164	0.643411			3.11475	0.71028
	4.91803	0.705882			3.56557	0.685039
	2.78689	0.686869			3.89344	0.708955
	2.66393	0.691489			3.97541	0.708029
	2.70492	0.6875			1.51639	0.711538
	2.5	0.685393			2.54098	0.729412
	2.17213	0.716216			2.41803	0.786667
	2.9918	0.688679			2.5	0.72619
	2.37705	0.707317			4.54918	0.702532
	3.89344	0.688406			2.09016	0.71831
	3.11475	0.730769			1.96721	0.727273
	1.63934	0.769231			1.88525	0.676471
	2.29508	0.727273			5.94262	0.736041
	4.83607	0.776316			2.54098	0.666667
	4.5082	0.723684			3.52459	0.716667
	3.31967	0.72973			4.01639	0.748092
	2.13115	0.742857			2.41803	0.7375
	3.44262	0.651163			2.7459	0.697917
	4.22131	0.673203			3.03279	0.698113
	2.90984	0.67619			3.11475	0.690909
	4.87705	0.7			3.48361	0.817308
	3.36066	0.66129			2.54098	0.696629
	2.95082	0.685714			4.59016	0.727273
	2.2541	0.679012			3.44262	0.763636
	4.91803	0.677966			3.31967	0.723214
	4.05738	0.626582			1.92623	0.770492
	6.39344	0.678261			3.40164	0.72807
	4.87705	0.653846			3.27869	0.776699
	6.92623	0.716102			5.28689	0.724719
	5.7377	0.663507			4.91803	0.714286
	5.77869	0.719388			6.22951	0.7343
	4.54918	0.707006			6.72131	0.759259
	7.21311	0.739496			5.61475	0.706186
	3.97541	0.718519			6.27049	0.761194
	5.61475	0.61435			8.2377	0.797619
	7.29508	0.717742			5.86066	0.756614
	6.68033	0.684874			7.13115	0.776786
					6.51639	0.726027
					9.63115	0.815972
					7.45902	0.752066
					9.22131	0.792254

## Sheet: Data for Fig2D ANALYSIS
SCIATIC NERVES, 8 MONTHS (EM)
	mouse	g-ratio mean	devst	fiber n.
CONTROLS	NP8826	0.691	0.059	144
	NP8827	0.675	0.059	156
	NP8828	0.678	0.052	143
				443
	mouse	g-ratio mean	devst	fiber n.
KIF13B Fl/Fl P0	NP8829	0.734	0.048	141
	NP8830	0.74	0.049	156
	NP8831	0.721	0.034	150
				447
	CONTROLS	KIF13B Fl/Fl P0
MEAN	0.681	0.732
DEVST	0.009	0.01
SEM	0.005	0.006
T TEST ON MEANS	0.003

## Sheet: Data for Fig 2D axonal diameter
CONTROLS
	NP8826	NP8827	NP8828	MEAN	DEVST	SEM
1 -3	66	82	83	77	9.53939	5.5141
3 -5	45	64	45	51.3333	10.9697	6.34084
5 - 7	28	8	11	15.6667	10.7858	6.23456
> 7	5	2	4	3.66667	1.52753	0.882963
KIF13B Fl/Fl P0
	NP8829	NP8830	NP8831	MEAN	DEVST	SEM
1 -3	60	95	56	70.3333	21.4554	12.402
3 -5	50	47	68	55	11.3578	6.56521
5 - 7	20	9	20	16.3333	6.35085	3.67101
> 7	11	5	6	7.33333	3.21455	1.85812
	CONTROLS		KIF13B Fl/Fl P0
	MEAN	SEM	MEAN	SEM
1 -3	77	5.5141	70.3333	12.402
3 -5	51.3333	6.34084	55	6.56521
5 - 7	15.6667	6.23456	16.3333	3.67101
> 7	3.66667	0.882963	7.33333	1.85812
	T TEST
1 -3	0.659298
3 -5	0.708126
5 - 7	0.931912
> 7	0.176846

## Sheet: Data Fig 3A
DENSITOMETRIC ANALYSIS WESTERN BLOT FIGURE 3A
	Animal	Calnexin	Dlg1	Dlg1/Calnexin
WT	WT1	13357	8337	0.624167
	WT2	12663	9465	0.747453
	WT3	11029	7677	0.696074
KIF13B Fl/Fl P0	KO1	13971	11188	0.800802
	KO2	13130	12832	0.977304
	KO3	14537	12655	0.870537
on 3 animals	MEAN	STDEV	SEM	t test
WT	0.689231	0.0619272	0.0357961	0.0423513
KIF13B Fl/Fl P0	0.882881	0.0888962	0.0513851	*
in %	MEAN	SEM
WT	100	5.19362
KIF13B Fl/Fl P0	128.096	7.45542

## Sheet: Data Fig. 3B separate isoforms
DENSITOMETRIC ANALYSIS WESTERN BLOT FIGURE 3B
										As ratio to 1 for the istogram graph
	Animal	Calnexin	DLG1 upper band (P)	DLG1 lower band (NP)	DLG1 upper band (P)/Calnexin	MEAN ON 3 animals	STDEV	SEM	T TEST	MEAN ON 3 animals	SEM
WT	WT1	13357	16519	15754	1.23673	1.42255	0.162615	0.0939973	0.041278	1	0.0660767
	WT2	12663	18894	22733	1.49206				*
	WT3	11029	16972	13671	1.53885
KIF13B Fl/Fl P0	KO1	13971	24622	32834	1.76236	1.97136	0.250086	0.144559		1.3858	0.101619
	KO2	13130	29522	44060	2.24844
	KO3	14537	27668	39047	1.90328
										As ratio to 1 for the istogram graph
					DLG1 lower band (NP)/Calnexin	MEAN ON 3 animals	STDEV	SEM	T TEST	MEAN ON 3 animals	SEM
					1.17946	1.40475	0.339502	0.196244	0.0224136	1	0.139701
					1.79523				*
					1.23955
					2.35015	2.79729	0.511908	0.295901		1.99131	0.210643
					3.35567
					2.68604
	Animal	Ratio P/NP	Mean	as ratio to 1
WT	WT1	1.04856	1.04038	1
	WT2	0.831127
	WT3	1.24146
KIF13B Fl/Fl P0	KO1	0.749893	0.709505	0.681966
	KO2	0.670041
	KO3	0.708582

## Sheet: Data Fig. 3C
DLG1							CLX
	P20 KIF13B Fl/Fl P0		P20 KIF13B Fl/+					P20 KIF13B Fl/Fl P0		P20 KIF13B Fl/+
#1	26.6911	#1	28.1297				#1	25.9754	#1	28.0527
	26.493		28.004					26.0596		28.1917
	26.4548		28.0961					25.9419		28.0862
#2	25.7861	#2	28.3569				#2	25.0025	#2	28.6985
	25.7169		28.2506					25.1188		28.9585
	25.5409		28.621					25.0635		28.8943
#3	26.7207	#3	27.7047				#3	26.1845	#3	28.1438
	26.6365		27.6954					26.2697		28.1187
	26.5674		27.7492					26.2722		27.9328
cal	26.9292						cal	26.0524
	26.9545							26.2892
	26.8865							26.1914
DLG1				CLX
	mean	stdev			mean	stdev
P20 KIF13B Fl/Fl P0	26.5463	0.126846		P20 KIF13B Fl/Fl P0	25.9923	0.0606362
	25.6813	0.126394			25.0616	0.0581816
	26.6415	0.076783			26.2421	0.0499349
P20 KIF13B Fl/+	28.0766	0.0650596		P20 KIF13B Fl/+	28.1102	0.0725132
	28.4095	0.19075			28.8504	0.135477
	27.7165	0.0287635			28.0651	0.115259
cal	26.9234	0.0343941		cal	26.1777	0.118993
	ΔCt	ΔΔCt	2-ΔΔCt	mean 2-ΔΔCt	devst	sem
P20 KIF13B Fl/Fl P0	0.554035	-0.191683	1.1421	1.16823	0.0928233	0.0536551
	0.619706	-0.126011	1.09127
	0.399394	-0.346323	1.27132
P20 KIF13B Fl/+	-0.0336011	-0.779318	1.71632	2.04257	0.291208	0.168328
	-0.440923	-1.18664	2.27622
	-0.348626	-1.09434	2.13516
cal	0.745717
	Dlg1 mRNA relative amount	sem	T-TEST
P20 KIF13B Fl/+	1	0.0824103	0.00773483
P20 KIF13B Fl/Fl P0	0.571941	0.0262685	**

## Sheet: Data Fig. 3D
P20 sciatic nerves
	tubulin	Redd1	Redd1/tub
CTR1	52862.2	127198	2.40621
CTR2	116324	112738	0.96917
CTR3	100337	117846	1.1745
CTR4	133796	102161	0.763556
KIF KO1	80099.1	106675	1.33178
KIF KO2	85769.5	122797	1.43171
KIF KO3	137074	118246	0.862642
KIF KO4	124202	53416.8	0.43008
	mean	stdev
WT	1.32836	0.737893
KIF KO	1.01405	0.461641
WT	100	55.5492
KIF KO	76.3387	34.7527
t test	0.502296

[truncated: 60 more sheets: Data Fig. 3E, Data Fig. 3F, Data Fig 4D, Data Fig 4D analysis, Data Fig 4D distrib, Data Fig 4D distrib KO, Data Fig 4D distrib het, Data Fig 4D g ratio graph, Data Fig 4E F, Data Fig4 E F separate isoforms, Data Fig 5A data, Data Fig 5A relative quantific, Data Fig 5A results, Data Fig 5C g-ratios, Data Fig 5C axon distrib, Data Fig 5D g-ratios, Data Fig 5D analysis, Data Fig 5D axon diameter, Data Fig 5D axon diam intervals, Data Fig 5D axon diam interv 2 …]
